# Supplementary material for: Endogenous corazonin signaling modulates the post-mating switch in behavior and physiology in females of the brown planthopper and Drosophila
Source: eLife. 2026 May 12;14:RP109297. doi: 10.7554/eLife.109297 (PMC13167112; doi:10.7554/eLife.109297)
Supplement: Figure 2—source data 1. [file elife-109297-fig2-data1.zip]

Archive with 2 entries (1 files):
- Raw data/
- Raw data/Raw data.tif
