# Supplementary material for: Endogenous corazonin signaling modulates the post-mating switch in behavior and physiology in females of the brown planthopper and Drosophila
Source: eLife. 2026 May 12;14:RP109297. doi: 10.7554/eLife.109297 (PMC13167112; doi:10.7554/eLife.109297)
Supplement: Figure 2—source data 3. [file elife-109297-fig2-data3.xls]

## Sheet: Sheet1
	Figure 2C
	NS	FB	EP	DS	FRO	MRO
	1	0.0109254	0.00375237	0.00591359	0.00789772	0.0164376
	0.936922	0.0143419	0.0036188	0.00572863	0.00539778	0.0117201
	0.863315	0.00967738	0.00463222	0.00447234	0.00571829	0.0145333
	0.801458	0.00896923	0.00512708	0.00558758	0.00609172	0.0143214
